# Supplementary material for: Increasing phylogenetic resolution at low taxonomic levels using massively parallel sequencing of chloroplast genomes
Source: BMC Biol. 2009 Dec 2;7:84. doi: 10.1186/1741-7007-7-84 (PMC2793254; doi:10.1186/1741-7007-7-84)
Supplement: Additional file 2 — Meta-Analysis Details. Details of studies included in meta-analysis of bootstrap distributions. [file 1741-7007-7-84-S2.XLS]

## Sheet: Sheet1
Study Citation	Genus	# of Loci	Aligned bp	# of taxa from genus
Andersson, L., Kocsis, M. and Eriksson, R. 2006 Relationships of the genus Azorella (Apiaceae) and other hydrocotyloids inferred from sequence variation in three plastid markers. Taxon 55: 270-280.	Azorella	3	3470	15
Bellstedt, D.U., van Zyl, L., Marais, E.M., Bytebier, B., de Villiers, C.A., Makwarela, A.M. and Dreyer, L.L. 2008 Phylogenetic relationships, character evolution and biogeography of southern African members of Zygophyllum (Zygophyllaceae) based on three plastid regions. Mol. Phylogenet. Evol. 47: 932-950.	Zygophyllum	2	2311	31
Bellusci, F., Pellegrino, G., Palermo, A.M. and Musacchio, A. 2008 Phylogenetic relationships in the orchid genus Serapias L. based on noncoding regions of the chloroplast genome. Mol. Phylogenet. Evol. 47: 986-991.	Serapias	4	1946	15
Bessega, C., Hopp, H.E. and Fortunato, R.H. 2008 Toward a phylogeny of Mimosa (Leguminosae: Mimosoidae): a preliminary analysis of southern South American species based on chloroplast DNA sequence. Ann. Mo. Bot. Garden 95: 567-579.	Mimosa	2	1147	28
Bruneau, A., Starr, J.R. and Joly, S. 2007 Phylogenetic relationships in the genus Rosa: new evidence from chloroplast DNA sequences and an appraisal of current knowledge. Syst. Bot. 32: 366-378.	Rosa	4	1294	72
Calvino, C.L. and Downie, S.R. 2007 Circumscription and phylogeny of Apiaceae subfamily Saniculoideae based on chloroplast DNA sequences. Mol. Phylogenet. Evol. 44: 175-191.	Eryngium	3	4846	35
	Sanicula / Hacquetia	3	4846	15
	Alepidea	3	4846	13
Carlsward, B.S., Whitten, W.M., Williams, N.H. and Bytebier, B. 2006 Molecular phylogenetics of Vandeae (Orchidaceae) and the evolution of leaflessness. Am. J. Bot. 93: 770-786.	Aerangis	2	3173	16
Chacon, J., Madrinan, S., Chase, M.W. and Bruhl, J.J. 2006 Molecular phylogenetics of Oreobolus (Cyperaceae) and the origin and diversification of the American species. Taxon 55: 359-366.	Oreobolus	1	1028	14
Chiapella, J. 2007 A molecular phylogenetic study of Deschampsia (Poaceae: Aveneae) inferred from nuclear ITS and plastid trnL sequence data: support for the recognition of Avenella and Vahlodea. Taxon 56: 55-64.	Deschampsia	1	584	15
Choong, C.Y., Wickneswari, R., Norwati, M. and Abbott, R.J. 2008 Phylogeny of Hopea (Dipterocarpaceae) inferred from chloroplast DNA and nuclear PgiC sequences. Mol. Phylogenet. Evol. 48: 1238-1243.	Hopea	3	2351	18
Chung, K.-F. 2007 Inclusion of the South Pacific alpine genus Oreomyrrhis (Apiaceae) in Chaerophyllum based on nuclear and chloroplast DNA sequences. Syst. Bot. 32: 671-681.	Oreomyrrhis	2	1342	34
	Piptochaetium	2	2090	22
	Nassela	2	2090	21
Covreur, T.L.P., Hahn, W.J., de Granville, J.-J., Pham, J.-L., Ludena, B., Pintaud, J.-C. 2007 Phylogenetic relationships of the cultivated neotropical palm Bactris Gasipaes (Arecaceae) with its wild relatives inferred from chloroplast and nuclear DNA polymorphisms. Syst. Bot. 32: 519-530.	Bactris	2	2023	30
Cuenca, A. and Asmussen-Lange, C.B. 2007 Phylogeny of the palm tribe Chamaedoreeae (Arecaceae) based on plastid DNA sequences. Syst. Bot. 32: 250-263.	Chamaedorea	4	4746	27
Driscoll, H.E. and Barrington, D.S. 2007 Origin of Hawaiian Polystichum (Dryopteridaceae) in the context of a world phylogeny. Am. J. Bot. 94: 1413-1424.	Polystichum	2	1699	51
Duangjai, S., Wallnofer, B., Samuel, R., Munzinger, J. and Chase, M.W. 2006 Generic delimitation and relationships in Ebenaceae sensu lato: evidence from six plastid DNA regions. Am. J. Bot. 93: 1808-1827.	Diospyros	6	6440	87
Eckert, A.J., and Hall, B.D. 2006 Phylogeny, historical biogeography, and patterns of diversification for Pinus (Pinacease): phylogenetic tests of fossil-based hypotheses. Mol. Phylogenet. Evol. 40: 166-182.	Pinus	4	3288	83
Ekenas, Catarina, Baldwin, B.G. and Andreasen, K. 2007 A molecular phylogenetic study of Arnica (Asteraceae): low chloroplast DNA variation and problematic subgeneric classification. Syst. Bot. 32: 917-928.	Arnica	5	3710	27
Erkens, R.H.J., Chatrou, L.W., Koek-Noorman, J., Maas, J.W. and Maas, P.J.M. 2007 Classification of a large and widespread genus of Neotropical trees, Guatteria (Annonaceae) and its three satellite genera Guatteriella, Guatteriopsis and Heteropetalum. Taxon 56: 757-774.	Guatteria	4	4000	113
Essi, L., Longhi-Wagner, H.M., de Souza-Chies, T.T. 2008 Phylogenetic analysis of the Briza complex (Poaceae). Mol. Phylogenet. Evol. 47: 1018-1029.	Briza	2	1028	29
Ford, K.A., Ward, J.M., Smissen, R.D., Wagstaf, S.J. and Breitwieser, I. 2007 Phylogeny and biogeography of Craspedia (Asteraceae: Gnaphalieae) based on ITS, ETS and psbA-trnH sequence data. Taxon 56: 783-794.	Craspedia	1	603	29
Fritsch, P.W., Cruz, B.C., Almeda, F., Wang, Y. and Shi, S. 2006 Phylogeny of Symplocos based on DNA sequences of the chloroplast trnC–trnD intergenic region. Syst. Bot. 31: 181-192.	Symplocos	1	3177	73
Gaskin, J.F. and Wilson, L.M. 2007 Phylogenetic relatiohships among native and naturalized Hieracium (Asteraceae) in Canada and the United States based on plastid DNA sequences. Syst. Bot. 32: 478-485.	Hieracium	4	2066	37
Gehrke, B., Brauchler, C., Romoleroux, K., Lundberg, M., Heubl, G. and Eriksson, T. 2008 Molecular phylogenetics of Alchemilla, Aphanes and Lachemilla (Rosaceae) inferred from plastid and nuclear intron and spacer DNA sequences, with comments on generic classification. Mol. Phylogenet. Evol. 47: 1030-1044.	Alchemilla (and Aphanes, Lachemilla)	2	1241	85
Gernandt, D.S., Lopez, G.G., Garcia, S.O., and Liston, A. 2005 Phlyogeny and classification of Pinus. Taxon 54: 29-42.	Pinus	2	2817	101
Ghebretinsae, A.J., Thulin, M. and Barber, J.C. 2007 Relationships of cucumbers and melons unraveled: molecular phylogenetics of Cucumis and related genera (Benincaseae, Cucurbitaceae). Am. J. Bot. 94: 1256-1266.	Cucumis	1	818	36
Grose, S.O. and Olmstead, R.G. 2007 Evolution of a charismatic neotropical clade: molecular phylogeny of Tabebuia s.l., Crescentieae, and allied genera (Bignoniaceae). Syst. Bot. 32: 650-659.	Tabebuia	2	3106	15
Gussarova, G., Popp, M., Vitek, E. and Brochmann, C. 2008 Molecular phylogeny and biogeography of the bipolar Euphrasia (Orobanchaceae): recent radiations in an old genus. Mol. Phylogenet. Evol. 48: 444-460.	Euphrasia	3	1864	50
Hansen, A.K., Gilbert, L.E., Simpson, B.B., Downie, S.R., Cervi, A.C. and Jansen, R.K. 2006 Phylogenetic relationships and chromosome number evolution in Passiflora. Syst. Bot. 31: 138-150.	Passiflora	1	631	57
Hennequin, S., Ebihara, A., Ito, M., Iwatsuki, K. and D., J.-Y. 2006 New insights into the phylogeny of the genus Hymenophyllum s.l. (Hymenophyllaceae): revealing the polyphyly of Mecodium. Syst. Bot. 31: 271-284.	Hymenophyllum	3	3900	24
Huang, M., Crawford, D.J., Freudenstein, J.V., and Cantino, P.D. 2008 Systematics of Trichostema (Lamiaceae): evidence from ITS, ndhF, and morphology. Syst. Bot. 33: 437-446.	Trichostema	1	2147	18
Huertas, M.L., Schneider, J.V. and Zizka, G. 2007 Phylogenetic analysis of Palaua (Malveae, Malvaceae) based on plastid and nuclear sequences. Syst. Bot. 32: 157-165.	Palaua	1	621	16
Janssens, S., Geuten, K., Yuan, Y.-M., Song, Y., Kupfer, P. and Smets, E. 2006 Phylogenetics of Impatiens and Hydrocera (Balsaminaceae) using chloroplast atpB-rbcL spacer sequences. Syst. Bot. 31: 171-180.	Impatiens	1	961	84
Jobson, R.W. and Luckow, M. 2007 Phylogenetic study of the genus Piptadenia (Mimosoideae: Leguminosae) using plastid trnl-f and trnk/matk sequence data. Syst. Bot. 32: 569-575.	Piptadenia	2	4145	14
Kadereit, J.W., Repplinger, M., Schmalz, N., Uhink, C.H. and Worz, A. 2008 The phylogeny and biogeography of Apiaceae subf. Saniculoideae tribe Saniculeae: from south to north and south again. Taxon 57: 365-382.	Eryngium	1	1177	15
Kathriarachchi, H., Samuel, R., Hoffmann, P., Mlinarec, J., Wurdack, K.J., Ralimanana, H., Stuessy, T.F. and Chase, M.W. 2006 Phylogenetics of tribe Phyllantheae (Phyllanthaceae; Euphorbiaceae sensu lato) based on nrITS and plastid matK DNA sequence data. Am. J. Bot. 93: 637-655.	Phyllanthus	2	2050	84
Khan, S.A., Razafimandimbison, S.G., Bremer, B. and Liede-Schumann, S. 2008 Sabiceeae and Virectarieae (Rubiaceae, Ixoroideae): one or two tribes? New tribal and generic circumscriptions of Sabiceeae and biogeography of Sabicea s.l.. Taxon 57: 7-23.	Sabicea	1	2348	30
Kim, S.-T, and Donoghue, M.J. 2008 Molecular phylogeny of Persicaria (Persicarieae, Polygonaceae). Syst. Bot. 33: 77-86.	Pesicaria	4	3667	15
Kirkpatrick, R.E.B. 2007 Investigating the monophyly of Pellaea (Pteridaceae) in the context of a phylogenetic analysis of Cheilanthoid ferns. Syst. Bot. 32: 504-518.	Pellaea	3	1722	15
	Cheilanthes	3	1722	12
Kocyan, A., de Vogel, E.F., Conti, E. and Gravendeel, B. 2008 Molecular phylogeny of Aerides (Orchidaceae) based on one nuclear and two plastid markers: a step forward in understanding the evolution of the Aeridinae. Mol. Phylogenet. Evol. 48: 422-443.	Aerides	2	3101	19
Korall, P., Conant, D.S., Metzgar, J.S., Schneider, H. and Pryer, K.M. 2007 A molecular phylogeny of scaly tree ferns (Cyatheaceae). Am. J. Bot. 94: 873-886.	Alsophila	5	5135	25
	Cyathea	5	5135	21
	Sphaeropteris	5	5135	17
Krings, A., Thomas, D.T. and Xiang, Q.-y. 2008 On the generic circumscription of Gonolobus (Apocynaceae, Asclepiadoideae): evidence from molecules and morphology. Syst. Bot. 33: 403-415.	Metalea	2	1735	31
	Gonolobus	2	1735	26
Kurata, K., Jaffre, T. and Setoguchi, H. 2008 Genetic diversity and geographical structure of the pitcher plant Nepenthes vieillardii in New Caledonia: a chloroplast DNA haplotype analysis. Am. J. Bot. 95: 1632-1644.	Nepenthes	2	4660	17
Kwembeya, E.G., Bjora, C.S., Stedje, B. and Nordal, I. 2007 Phylogenetic relationships in the genus Crinum (Amaryllidaceae) with emphasis on tropical African species: evidence from trnL-F and nuclear ITS DNA sequence data. Taxon 56: 801-810.	Crinum	1	844	35
Lahaye, R., Klackenberg, J., Kallersjo, M., van Campo, E. and Civeyrel, L. 2007 Phylogenetic relationships between derived Apocynaceae s.l. and within Secamonoideae based on chloroplast sequences. Ann. Mo. Bot. Garden 94: 376-391.	Secamone	4	3557	20
Lhomann, L.G. 2006 Untangling the phylogeny of neotropical lianas (Bignonieae, Bignoniaceae). Am. J. Bot. 93: 304-318.	Arrabidaea	1	2125	20
Li, J.-M. and Wang, Y.-Z. 2007 Phylogenetic relationships of Zeugites (Poaceae: Centothecoideae) inferred from plastid and nuclear DNA sequences and morphology. Syst. Bot. 32: 888-898.	Chiritopsis	1	893	22
	/ Chirita
Lo, E.Y.Y., Stefanovic, S. and Dickinson, T.A. 2007 Molecular reappraisal of relationships between Crataegus and Mespilus (Rosaceae, Pyreae) - two genera or one? Syst. Bot. 32: 596-616.	Crataegus	4	2085	33
Lu, J.-M., Barrington, D.S. and Li, D.-Z. 2007 Molecular phylogeny of the Polystichoid ferns in Asia based on rbcL sequences. Syst. Bot. 32: 26-33.	Polystichum s.s	1	1320	16
	Cyrtomium s.s.	1	1320	15
Luebert, F., and Wen, J. 2008 Phylogenetic analysis and evolutionary diversification of Heliotropium sect. Cochranea (Heliotropiaceae) in the Atacama desert. Syst. Bot. 33: 390-402.	Heliotropium	1	2017	26
Manning, J., Forest, F. and Vinnersten, A. 2007 The genus Colchicum L. redefined to include Androcymbium Willd. based on molecular evidence. Taxon 56: 872-882.	Colchicum	3	3830	27
Marazzi, B., Endress, P.K., Paganucci de Queiroz, L. and Conti, E. 2006 Phylogenetic relationships within Senna (Leguminosae, Cassiinae) based on three chloroplast DNA regions: patterns in the evolution of floral symmetry and extrafloral nectaries. Am. J. Bot. 93: 288-303.	Senna	3	2909	83
Martinez, A.M.S., Salazar, G.A. and Aranda, P.A. 2007 Phylogenetic relationships of Zeugites (Poaceae: Centothecoideae) inferred from plastid and nuclear DNA sequences and morphology. Syst. Bot. 32: 722-730.	Zeugites	1	639	11
Micheneau, C., Carlsward, B.S., Fay, M.F., Bytebier, B., Pailler, T. and Chase M.W. 2008 Phylogenetics and biogeography of Mascarene angraecoid orchids (Vandeae, Orchidaceae). Mol. Phylogenet. Evol. 46: 908-924.	Angraecum (and Bonniera)	4	4747	52
	Jumellea	4	4747	21
	Aeranthes	4	4747	12
Monro, A.K. 2006 The revision of species-rich genera: a phylogenetic framework for the strategic revision of Pilea (Urticaceae) based on cpDNA, nrDNA, and morphology. Am. J. Bot. 93: 426-441.	Pilea	1	1409	94
Moody, M.L. and Les, D.H. 2007 Phylogenetic systematics and character evolutin in the angiosperm family Haloragaceae. Am. J. Bot. 94: 2005-2025.	Myriophyllum	2	2298	35
	Gonocarpus	2	2298	22
	Haloragis	2	2298	14
Ohi-Toma, T., Sugawara, T., Murata, H., Wnke, S., Neinhuis, C. and Murata, J. 2006 Molecular phylogeny of Aristolochia sensu lato (Aristolochiaceae) based on sequences of rbcL, matK, and phyA genes, with special reference to differentiation of chromosome numbers. Syst. Bot. 31: 481-492.	Aristilochia	1	1425	20
Olmstead, R.G., Bohs, L., Migic, H.A., Santiago-Valentin, E., Garcia, V.F. and Collier, S.M. 2008 A molecular phylogeny of the Solanaceae. Taxon 57: 1159-1181.	Solanum	2	3885	11
Prince, L.M. and Kress, W.J. 2006 Phylogenetic relationships and classification in Marantaceae: insights from plastid DNA sequence data. Taxon 55: 281-296.	Calathea	3	2493	18
Ran, J.-H., Wei, X.-X. and Wang, X.-Q. 2007 Molecular phylogeny and biogeography of Picea (Pinaceae): implications for phylogeographical studies using cytoplasmic haplotypes. Mol. Phylogenet. Evol. 41: 405-419.	Picea	2	4167	34
Rouhan, G., Rakotondrainibe, F. and Moran R.C. 2007 Elaphoglossum nidusoides (Dryopteridaceae), a new species of fern from Madagascar with an unusual phylogenetic position in the Squamipedia group. Syst. Bot. 32: 227-235.	Elaphoglossum	3	1911	31
Salino, A., almeida, T.E., Smith, a.R., gomez, A.N., Kreier, H.-P. and Schneider, H. 2008 A new species of Microgramma (Polypodiaceae) from Brazil and recircumscription of the genus based on phylogenetic evidence. Syst. Bot. 33: 630-635.	Microgramma	4	2545	12
Salvo, G., Bacchetta, G., Ghahremaninejad, F. and Conti, E. 2008 Phylogenetic relationships of Ruteae (Rutaceae): new evidence from the chloroplast genome and comparisons with non-molecular data. Mol. Phylogenet. Evol. 49: 736-748.	Haplophyllum	3	3594	22
Samuel, R., Gutermann, W., Stuessy, T.F., Ruas, C.F., Lack, H.-W., Tremetsberger, K., Talavera, S., Hermanowski, B. and Ehrendorfer, F. 2006 Molecular phylogenetics reveals Leontodon (Asteraceae, Lactuceae) to be diphyletic. Am. J. Bot. 93: 1193-1205.	Leontodon	1	938	36
Selvi, F., Bigazzi, M., Hilger, H.H. and Papini, A. 2006 Molecular phylogeny, morphology and taxonomic re-circumscription of the generic complex Nonea/Elizaldia/Pulmonaria/Paraskevia (Boraginaceae-Boragineae). Taxon 55: 907-918.	Nonea	1	472	18
Simoes, A.O., Endress. M.E., van der Niet, T., Kinoshita, L.S. and Conti, E. 2006 Is Mandevilla (Apocynaceae, Mesechiteae) monophyletic? Evidence from five plastid DNA loci and morphology. Ann. Mo. Bot. Garden 93: 565-591.	Mandevilla	5	6344	64
Simpson, B., Larkin, L., Weekds, A., and McDill, J. 2006 Phylogeny and biogeography of Pomaria (Caesalpinioideae: Leguminosae). Syst. Bot. 31: 792-804.	Pomaria	3	1559	19
Soejima, A. and Wen, J. 2006 Phylogenetic analysis of the grape family (Vitaceae) based on three chloroplast markers. Am. J. Bot. 93: 278-287.	Ampelopsis	1	1189	12
	Vitis	1	1189	10
Su, Y.C.F, Smith, G.J.D. and Saunders, R.M.K. 2008 Phylogeny of the basal angiosperm genus Pseuduvaria (Annonaceae) inferred from five chloroplast DNA regions, with interpretation of morphological character evolution. Mol. Phylogenet. Evol. 48: 188-207.	Pseuduvaria	5	4473	52
Torke, B.M. and Schaal, B.A. 2008 Molecular phylogenetics of the species-rich neotropical genus Swartzia (Leguminosae, Papilionoideae) and related genera of the swartzioid clade. Am. J. Bot. 95: 215-228.	Swartzia	3	1403	81
Trenel, P., Gustafsson, M.H.G., Baker, W.J., Asmussen-Lange, C.B., Dransfield, J. and Borchsenius, F. 2007 Mid-Tertiary dispersal, not Gondwanan vicariance explains distribution patterns in the wax palm subfamily (Ceroxyloideae: Arecaceae). Mol. Phylogenet. Evol. 45: 272-288.	Ravenea	3	3523	13
Tu, T., Dillon, M.O., Sun, H. and Wen, J. 2008 Phylogeny of Nolana (Solanaceae) of the Atacama and Peruvian deserts inferred from sequences of four plastid markers and the nuclear LEAFY second intron. Mol. Phylogenet. Evol. 49: 561-573.	Nolana	4	5196	64
Vorontsova, M.S., Hoffman, P., Maurin, O. and Chase, M.W. 2007 Molecular phylogenetics of tribe Poranthereae (Phyllanthaceae; Euphorbiaceae sensu lato). Am. J. Bot. 94: 2026-2040.	Andrachne	1	2137	17
Wagstaff, S.J., Breitwieser, L. and Swenson, U. 2006 Origin and relationships of the austral genus Abrotanella (Asteraceae) inferred from DNA sequences. Taxon 55: 95-106.	Abrotonella	2	1000	20
Wang, X.-R., Tsumura, Y., Yoshimaru, H., Nagasaka, K., and Szmidt, A.E. 1999 Phylogenetic relationshiips of Eurasian pines (Pinus, Pinaceae) based on chloroplast rbcL, matK, rpl20-rps18 spacer, and trnV intron sequences. Am. J. Bot. 86: 1742-1753.	Pinus	4	3570	32
Wanntorp, L., Kocyan, A., van Donkelaar, R. and Renner, S.S. 2006 Towards a monophyletic Hoya (Marsdenieae, Apocynaceae): inferences from the chloroplast trnL region and the rbcL-atpB spacer. Syst. Bot. 31: 586-596.	Hoya	2	1787	39
Weeks, A. and Simpson, B.B. 2007 Molecular phylogenetic analysis of Commiphora (Burseraceae) yields insight on the evolution and historical biogeography of an "impossible" genus. Mol. Phylogenet. Evol. 42: 62-79.	Commiphora	2	1569	36
	Bursera	2	1569	12
Weese, T.L. and Bohs, L. 2007 A three-gene phylogeny of the genus Solanum (Solanaceae). Syst. Bot. 32: 445-463.	Solanum	1	2277	102
Whipple, I.G., Barkworth, M.E. and Bushman, B.S. 2007 Molecular insights into the taxonomy of Glyceria (Poaceae: Meliceae) in North America. Am. J. Bot. 94: 551-557.	Glyceria	3	2019	16
Xiang, Q.-Y., Thomas, D.T., Zhang, W., Manchester, S.R. and Murrell, Z. 2006 Species level phylogeny of the genus Cornus (Cornaceae) based on molecular and morphological evidence - implications for taxonomy and Tertiary intercontinental migration. Taxon 55: 9-30.	Cornus	1	1548	55
Yi, T., Miller, A.J. and Wen, J. 2007 Phylogeny of Rhus (Anacardiaceae) based on sequences of nuclear Nia-i3 intron and chloroplast trnC-trnD. Syst. Bot. 32: 379-391.	Rhus	3	5573	22
Yuan, Y.-W. and Olmstead, R.G. 2008 A species-level phylogenetic study of the Verbena complex (Verbenaceae) indicates two independent intergeneric chloroplast transfers. Mol. Phylogenet. Evol. 48: 23-33.	Glandularia	6	4387	13
Zhu, Y.-P., Wen, J., Zhang, Z.-Y. and Chen, Z.-D. 2006 Evolutionary relationships and diversification of Stachyuraceae based on sequences of four chloroplast markers and the nuclear ribosomal ITS region. Taxon 55: 931-940.	Stachyurus	4	5562	11
Zuloaga, F.O., Giussani, L.M. and Morrone, O. 2006 On the taxonomic position of Panicum aristellum (Poaceae: Panicoideae: Paniceae). Syst. Bot. 31: 497-505.	Panicum	1	2061	19
Zuloaga, F.O., Giussani, L.M. and Morrone, O. 2007 Hopia, a new monotypic genus segregated from Panicum (Poaceae). Taxon 56: 145-156.	Paspalum	1	2061	11
